# Supplementary material for: Benchmarking freely available HLA typing algorithms across varying genes, coverages and typing resolutions
Source: Front Immunol. 2022 Nov 8;13:987655. doi: 10.3389/fimmu.2022.987655 (PMC9679531; doi:10.3389/fimmu.2022.987655)
Supplement: Supplementary file 1 [file Table_1.csv]

Tool	Version	Typing resolution	Approach	Available HLA loci	Input data	Input data format	Standard IMGT/HLA database	Easily updatable IMGT/HLA database	Ability to use unmapped reads and reads aligned to alternate contigs	Ability to detect and report novel alleles	Supporting output files	Maintained (any update since 1st of January 2021)
Kourami	0.9.6	G group	Weighted graph structure from alignment of input reads aligned to reference sequences. Most probable graph path is the inferred type.	A, B, C, DPA1, DPB1, DQA1, DQB1, DRB1 and more	DNA	BAM/CRAM	Newest version. Must be downloaded by user	Yes	Yes	Yes	- Statistics for predicted HLA alleles (number of matched bases, length of assembled allele etc.) - occasionally an alternative typing - Fasta files with sequences of predicted HLA alleles	No
HLA*LA	1.0.1	G group	Linear alignments projected on a population reference graph. Likelihood functions to infer the HLA type.	A, B, C, DPA1, DPB1, DQA1, DQB1, DRB1 and more	DNA	BAM/CRAM	Likely 3.32.0	No	Yes	No	- Quality scores for predicted HLA alleles (can be used to alert the user of a potentially novel HLA allele) - Coverage statistics for individual loci - Information on whether the predicted allele sequences matches with the predicted allele in G group resolution - A large number of additional files including Read alignment statistics, pileup files for each locus and .bam files with extracted HLA …	Yes
HISAT-genotype	1.3.2	4-field	Graph-based alignment (HISAT2) and an expectation maximisation algorithm. Unique, as it does not include some form of linear alignment, but an extension of BWT for graphs	A, B, C, DPA1, DPB1, DQA1, DQB1, DRB1 and more	DNA	BAM/CRAM/FASTQ	3.26.0	No	Yes	Yes	- Noted number of aligned reads and read pairs for each typed locus - Using the –assembly flag, HISAT-genotype can also produce a graphical overview showing a comparison of the sequencing data and the predicted allele - A list of potential HLA allele matches for each locus. The predicted HLA type is simply the top ranked guess	Yes
STC-seq	1.0.1	3-field	Dense chip-based probes that capture the coding regions of HLA. Linear alignment algorithm.	A, B, C, DPA1, DPB1, DQA1, DQB1, DRB1 and more	DNA	FASTQ	3.26.0	No	Yes	No	- Alternative HLA typing results in cases, where more than one solution is likely - A quality test for each HLA locus	No
Optitype	1.3.3	2-field	Integer linear programming to find the allele combination that explains the highest number of reads.	A, B, C	DNA, RNA	FASTQ	Modified 3.14.0 with “rare” alleles removed (see publication)	No	Yes, (user modification of input is needed to use singleton reads with paired end data)	No	- The number of mapped reads explained by Optitype's optimal solution - An overview of depth of coverage for each base position in exon 2 and 3 for typed alleles	No
Comment				See the publications, github pages or example output for more available loci					It is often advicable to use unmapped reads or reads aligned to alternate contigs as these often contain HLA reads. This is because the high diversity in the HLA region can result in some alleles mapping poorly to the human reference genome
