# Supplementary material for: Benchmarking freely available HLA typing algorithms across varying genes, coverages and typing resolutions
Source: Front Immunol. 2022 Nov 8;13:987655. doi: 10.3389/fimmu.2022.987655 (PMC9679531; doi:10.3389/fimmu.2022.987655)
Supplement: Supplementary file 3 [file Table_3.csv]

	allele	count	Kourami	HLA-LA	Hisatgenotype	STC-seq	Optitype	world_freq	Kourami-accuracy	HLA-LA-accuracy	Hisatgenotype-accuracy	STC-seq-accuracy	Optitype-accuracy	study_freq	freq_diff	AFA_freq	API_freq	NAM_freq	HIS_freq	CAU_freq
0	A*03:01	190.0	167.0	179.0	134.0	84.0	189.0	0.09968793818524309	0.8789473684210526	0.9421052631578948	0.7052631578947368	0.4421052631578947	0.9947368421052631	0.11459589867310012	0.01490796048785703	0.08309351860561127	0.03357263348993551	0.1023947312821512	0.08029210818832755	0.13961291853191074
1	A*02:01	348.0	298.0	326.0	215.0	166.0	345.0	0.20171574135167478	0.8563218390804598	0.9367816091954023	0.617816091954023	0.47701149425287354	0.9913793103448276	0.20989143546441497	0.00817569411274019	0.1222308588824075	0.08435056888497633	0.26508296716544916	0.20955469349275005	0.27159702180401585
2	B*07:02	131.0	110.0	127.0	128.0	83.0	128.0	0.08625951391295886	0.8396946564885496	0.9694656488549618	0.9770992366412213	0.6335877862595419	0.9770992366412213	0.0790108564535585	0.007248657459400357	0.07274001718510738	0.029337140462267448	0.09681859664233224	0.057851038698249944	0.12465535112458602
3	B*57:01	48.0	33.0	46.0	45.0	12.0	48.0	0.025667785905046724	0.6875	0.9583333333333334	0.9375	0.25	1.0	0.028950542822677925	0.0032827569176312014	0.007010402625927311	0.03092732887208072	0.026950584207398008	0.014094280427234748	0.035000902469565734
4	C*07:02	197.0	160.0	189.0	176.0	89.0	197.0	0.1253977017546613	0.8121827411167513	0.9593908629441624	0.8934010152284264	0.4517766497461929	1.0	0.11881785283474065	0.006579848919920653	0.0721313211636356	0.14325450262994585	0.14588657043938644	0.12177493792646264	0.13652098524509287
5	C*06:02	135.0	107.0	128.0	119.0	44.0	133.0	0.08643308828736684	0.7925925925925926	0.9481481481481482	0.8814814814814815	0.32592592592592595	0.9851851851851852	0.08142340168878166	0.005009686598585181	0.0851878751086304	0.07696614549943452	0.07086386077897253	0.06366383728454907	0.09512852810207816
6	DRB1*15:01	151.0	150.0	148.0	143.0	76.0	0.0	0.09102059863472504	0.9933774834437086	0.9801324503311258	0.9470198675496688	0.5033112582781457		0.09107358262967431	5.298399494926831e-05	0.02726905763010785	0.08219547052049886	0.10244312981862184	0.061274272499131914	0.129323967656301
7	DQB1*06:02	196.0	154.0	192.0	187.0	128.0	0.0	0.11635402170986615	0.7857142857142857	0.9795918367346939	0.9540816326530612	0.6530612244897959		0.11821471652593486	0.0018606948160687087	0.19720614549725984	0.03550787175887608	0.10742285797540545	0.07545464123129768	0.12785276134854437
8	A*32:01	42.0	37.0	41.0	41.0	21.0	42.0	0.027394528447968265	0.8809523809523809	0.9761904761904762	0.9761904761904762	0.5	1.0	0.025331724969843185	0.0020628034781250797	0.014939292910160815	0.017781996154446308	0.02555413214250572	0.02668881124428995	0.03614949475022332
9	B*44:03	69.0	48.0	64.0	61.0	27.0	68.0	0.04801263250267519	0.6956521739130435	0.927536231884058	0.8840579710144928	0.391304347826087	0.9855072463768116	0.04161640530759952	0.006396227195075675	0.04665567570068474	0.05129601564239377	0.04004363420644109	0.05697836654249578	0.04398715608204201
10	C*04:01	254.0	225.0	248.0	238.0	153.0	253.0	0.1346232509990854	0.8858267716535433	0.9763779527559056	0.937007874015748	0.6023622047244095	0.9960629921259843	0.15319662243667068	0.01857337143758528	0.20595891001911273	0.09612238745778108	0.13231606803682097	0.16802648939973985	0.11514515966227638
11	C*16:01	89.0	76.0	88.0	84.0	41.0	89.0	0.03951066744262991	0.8539325842696629	0.9887640449438202	0.9438202247191011	0.4606741573033708	1.0	0.05367913148371532	0.014168464041085412	0.09650466784493174	0.0008862481068905024	0.028689316484173763	0.05493757281176823	0.028848967394996934
12	DRB1*07:01	154.0	147.0	152.0	144.0	82.0	0.0	0.1147719493881172	0.9545454545454546	0.987012987012987	0.935064935064935	0.5324675324675324		0.09288299155609167	0.021888957832025532	0.10054781698761014	0.09907500022227472	0.10269893052254142	0.10746543759032398	0.12966657539248028
13	DQB1*02:01	264.0	216.0	252.0	245.0	111.0	0.0	0.194960112774729	0.8181818181818182	0.9545454545454546	0.928030303030303	0.42045454545454547		0.15922798552472858	0.03573212725000041	0.21445675465349018	0.13066802895705884	0.16979763566713496	0.174985203780343	0.21184962607446783
14	B*40:02	32.0	25.0	32.0	30.0	16.0	32.0	0.020619002728067548	0.78125	1.0	0.9375	0.5	1.0	0.019300361881785282	0.0013186408462822659	0.0034477438780192095	0.02426988928989419	0.03292374630109127	0.04953541359130799	0.013432795091935639
15	B*08:01	73.0	54.0	73.0	70.0	43.0	73.0	0.06634066931898451	0.7397260273972602	1.0	0.958904109589041	0.589041095890411	1.0	0.04402895054282268	0.02231171877616183	0.03653756434481919	0.017843166763049045	0.07870611024064605	0.04174102531006914	0.10579116824935109
16	C*02:02	66.0	54.0	66.0	61.0	34.0	66.0	0.04724381737986517	0.8181818181818182	1.0	0.9242424242424242	0.5151515151515151	1.0	0.039806996381182146	0.007436820998683022	0.08792910413775684	0.005937288617424078	0.05464568714134001	0.039654263790690626	0.046882554958754645
17	C*07:01	149.0	121.0	146.0	139.0	40.0	149.0	0.12845742532302468	0.8120805369127517	0.9798657718120806	0.9328859060402684	0.2684563758389262	1.0	0.08986731001206273	0.038590115310961945	0.11681727887306005	0.05545666604110641	0.11618774800761986	0.10369779310701864	0.15504646380364398
18	DRB1*01:01	122.0	121.0	121.0	122.0	62.0	0.0	0.05710567739607	0.9918032786885246	0.9918032786885246	1.0	0.5081967213114754		0.0735826296743064	0.016476952278236402	0.02595321562918233	0.02643606418688516	0.06756488701200182	0.044892031922338115	0.08513416097555636
19	DRB1*04:04	62.0	61.0	62.0	62.0	46.0	0.0	0.028403200602558302	0.9838709677419355	1.0	1.0	0.7419354838709677		0.03739445114595899	0.008991250543400688	0.00813001123059655	0.012511304496197324	0.047389135378793336	0.046587729344511185	0.034088945638979934
20	DQB1*05:01	223.0	191.0	215.0	197.0	133.0	0.0	0.1139934943270892	0.8565022421524664	0.9641255605381166	0.8834080717488789	0.5964125560538116		0.1344993968636912	0.02050590253660199	0.14866493632192668	0.08092853702586227	0.0952870110647414	0.1077351610920495	0.11616724461029691
21	DQB1*03:02	167.0	110.0	157.0	148.0	69.0	0.0	0.10508089660532109	0.6586826347305389	0.9401197604790419	0.8862275449101796	0.41317365269461076		0.10072376357056695	0.004357133034754143	0.037756189053027946	0.07493012340482949	0.1431882385323028	0.18909040837899427	0.10349175336515605
22	A*68:01	53.0	42.0	50.0	46.0	21.0	53.0	0.036027599957045936	0.7924528301886793	0.9433962264150944	0.8679245283018868	0.39622641509433965	1.0	0.031966224366706875	0.004061375590339061	0.03924454925968763	0.028518943333603074	0.039887667491019664	0.048193847491349265	0.03280595082378365
23	B*44:02	80.0	61.0	78.0	69.0	39.0	80.0	0.05298714025009303	0.7625	0.975	0.8625	0.4875	1.0	0.04825090470446321	0.004736235545629824	0.019937149837090398	0.007773474799818995	0.07076318250017001	0.04140917600767709	0.08690679896405887
24	B*40:01	86.0	78.0	83.0	86.0	37.0	86.0	0.0404846528392962	0.9069767441860465	0.9651162790697675	1.0	0.43023255813953487	1.0	0.05186972255729795	0.011385069718001753	0.012313866526165113	0.06762646020309938	0.049174448390092246	0.015004311781377745	0.04985820459092332
25	C*03:04	133.0	114.0	128.0	126.0	64.0	130.0	0.06976800131866848	0.8571428571428571	0.9624060150375939	0.9473684210526315	0.48120300751879697	0.9774436090225563	0.08021712907117008	0.010449127752501605	0.05541814039316031	0.07064558710953987	0.09912138776425293	0.06459289167737486	0.07389952139831786
26	C*07:04	27.0	18.0	27.0	26.0	16.0	27.0	0.01332339314186353	0.6666666666666666	1.0	0.9629629629629629	0.5925925925925926	1.0	0.016284680337756333	0.002961287195892802	0.00707140384459849	0.013950851560898352	0.011472318697851123	0.0058936162645575095	0.0168464623675342
27	DRB1*03:01	128.0	110.0	124.0	87.0	72.0	0.0	0.08786488623024678	0.859375	0.96875	0.6796875	0.5625		0.07720144752714113	0.010663438703105654	0.06954376532965093	0.05635385830078987	0.08849214080388779	0.07021828006202487	0.11410009288230685
28	DRB1*11:01	104.0	101.0	104.0	90.0	84.0	0.0	0.06077336809564956	0.9711538461538461	1.0	0.8653846153846154	0.8076923076923077		0.06272617611580217	0.001952808020152609	0.08454400142361361	0.05365152652557387	0.04448938024189595	0.04081964799932836	0.06351149059738916
29	DQB1*03:01	309.0	218.0	289.0	256.0	144.0	0.0	0.1950484008655688	0.7055016181229773	0.9352750809061489	0.8284789644012945	0.46601941747572817		0.18636911942098913	0.008679281444579662	0.18508610160408365	0.18486434287286613	0.23701748810978643	0.20146519770611818	0.1961994542987985
30	A*30:01	56.0	52.0	54.0	54.0	40.0	56.0	0.024987492629286418	0.9285714285714286	0.9642857142857143	0.9642857142857143	0.7142857142857143	1.0	0.033775633293124246	0.008788140663837828	0.06847944316373628	0.01859812657614899	0.011868659631566419	0.019599155105604834	0.014239266310183388
31	A*31:01	47.0	40.0	40.0	25.0	19.0	47.0	0.028473807010806453	0.851063829787234	0.851063829787234	0.5319148936170213	0.40425531914893614	1.0	0.028347406513872134	0.00012640049693431882	0.009996217986770623	0.031347988755317614	0.06803111746477505	0.04592203561646515	0.02545296177543623
32	B*15:10	18.0	17.0	18.0	18.0	12.0	18.0	0.0069235630099950506	0.9444444444444444	1.0	1.0	0.6666666666666666	1.0	0.010856453558504222	0.003932890548509172	0.03488173156620382	0.00031629401074480024	0.0016880136791622004	0.004765229459199508	0.0003455478373135997
33	DRB1*13:02	69.0	67.0	66.0	54.0	52.0	0.0	0.04793477746319456	0.9710144927536232	0.9565217391304348	0.782608695652174	0.7536231884057971		0.04161640530759952	0.0063183721555950395	0.07341943434527354	0.03604044229817775	0.03842419083913345	0.041103029665317176	0.04641136399262494
34	DQB1*06:04	38.0	33.0	37.0	37.0	21.0	0.0	0.03084637186098887	0.868421052631579	0.9736842105263158	0.9736842105263158	0.5526315789473685		0.022919179734620022	0.007927192126368849	0.01824811840465137	0.018514440832086577	0.027807977047467135	0.027948793561397116	0.037527537705558445
35	C*05:01	93.0	79.0	91.0	89.0	49.0	93.0	0.06148898058863218	0.8494623655913979	0.978494623655914	0.956989247311828	0.5268817204301075	1.0	0.05609167671893848	0.005397303869693705	0.03256595819097718	0.007914792284019615	0.07294480493733126	0.057283247567187556	0.08259325375924456
36	DRB1*04:01	58.0	58.0	58.0	57.0	42.0	0.0	0.04559251577290361	1.0	1.0	0.9827586206896551	0.7241379310344828		0.03498190591073583	0.010610609862167782	0.019215460031697936	0.00716754382740142	0.06510910608686013	0.018666043744038997	0.08040342625409157
37	B*15:01	59.0	47.0	58.0	46.0	28.0	59.0	0.041360798888665125	0.7966101694915254	0.9830508474576272	0.7796610169491526	0.4745762711864407	1.0	0.03558504221954162	0.0057757566691235065	0.01042156247077561	0.03116269145850838	0.05913293313924114	0.028306025444030034	0.06121008479949352
38	C*03:03	70.0	55.0	66.0	65.0	28.0	67.0	0.04194384371024278	0.7857142857142857	0.9428571428571428	0.9285714285714286	0.4	0.9571428571428572	0.04221954161640531	0.0002756979061625253	0.012628940309552656	0.04641252340438889	0.041146269433829	0.033701993459467734	0.051253530829636997
39	A*01:01	113.0	96.0	102.0	88.0	52.0	113.0	0.10812930829309286	0.8495575221238938	0.9026548672566371	0.7787610619469026	0.46017699115044247	1.0	0.06815440289505428	0.03997490539803858	0.0468283563299204	0.07137442576488445	0.11840051411396676	0.07292969617936845	0.15882664001323477
40	DQB1*03:03	89.0	50.0	82.0	79.0	25.0	0.0	0.04363822447418481	0.5617977528089888	0.9213483146067416	0.8876404494382022	0.2808988764044944		0.05367913148371532	0.01004090700953051	0.01318803830204869	0.10363787444995043	0.047985817377270985	0.018917610065118703	0.043136094322096495
41	A*30:02	53.0	51.0	53.0	53.0	36.0	53.0	0.020035355457542408	0.9622641509433962	1.0	1.0	0.6792452830188679	1.0	0.031966224366706875	0.011930868909164467	0.06669569743705185	0.0013532303826386996	0.012230382058427419	0.025699616365272827	0.008360097263819205
42	A*26:01	36.0	32.0	36.0	31.0	21.0	36.0	0.02951872711529953	0.8888888888888888	1.0	0.8611111111111112	0.5833333333333334	1.0	0.021712907117008445	0.007805819998291084	0.01433482996253304	0.03511701596975783	0.021028126355905202	0.027931851561133005	0.033888841239421465
43	B*18:01	56.0	47.0	56.0	52.0	31.0	56.0	0.03752041157638447	0.8392857142857143	1.0	0.9285714285714286	0.5535714285714286	1.0	0.033775633293124246	0.003744778283260225	0.03182700301068192	0.015091189644986267	0.03293237590601887	0.04126610438303468	0.04721588182287099
44	DRB1*11:04	30.0	30.0	30.0	24.0	19.0	0.0	0.025120447953284716	1.0	1.0	0.8	0.6333333333333333		0.018094089264173704	0.007026358689111011	0.006369264809900962	0.009633739288920706	0.016850031923338955	0.030454592143459448	0.03639584520136881
45	A*24:02	152.0	126.0	144.0	117.0	76.0	152.0	0.10050033301615312	0.8289473684210527	0.9473684210526315	0.7697368421052632	0.5	1.0	0.09167671893848009	0.008823614077673028	0.024811891465667684	0.17315465451399	0.12934916622015716	0.12347365479490566	0.08913034938759819
46	B*39:06	16.0	13.0	16.0	15.0	4.0	16.0	0.007049375670508739	0.8125	1.0	0.9375	0.25	1.0	0.009650180940892641	0.002600805270383902	0.0014373255680687987	0.0005266878956360003	0.016622002458122905	0.020237629894766095	0.006028297380854293
47	A*25:01	15.0	13.0	15.0	15.0	10.0	15.0	0.012483832480104021	0.8666666666666667	1.0	1.0	0.6666666666666666	1.0	0.009047044632086852	0.003436787848017169	0.003338525706794095	0.00033951113696250045	0.013997699710596088	0.010259094691232186	0.02148323344625213
48	C*12:03	60.0	48.0	56.0	53.0	23.0	59.0	0.04277645788546298	0.8	0.9333333333333333	0.8833333333333333	0.38333333333333336	0.9833333333333333	0.03618817852834741	0.006588279357115569	0.015378880896095334	0.02300047016186771	0.028513737424574425	0.041400442626363054	0.05586484932616619
49	B*14:01	11.0	6.0	10.0	11.0	3.0	10.0	0.007187897927702783	0.5454545454545454	0.9090909090909091	1.0	0.2727272727272727	0.9090909090909091	0.0066344993968636915	0.0005533985308390915	0.007713910255997937	0.002048364027473501	0.007898694497572703	0.008437317744999196	0.008503228000228274
50	B*14:02	38.0	36.0	38.0	36.0	9.0	38.0	0.024412683885883153	0.9473684210526315	1.0	0.9473684210526315	0.23684210526315788	1.0	0.022919179734620022	0.0014935041512631302	0.021680700799285264	0.0015552678708371998	0.02076406963780431	0.042343258235073886	0.027496987683911345
51	C*08:02	52.0	42.0	51.0	47.0	20.0	48.0	0.03325897085403054	0.8076923076923077	0.9807692307692307	0.9038461538461539	0.38461538461538464	0.9230769230769231	0.031363088057901084	0.0018958827961294555	0.034117894321059404	0.0036101126965264007	0.029032117446076342	0.0505102380953758	0.03568890693885332
52	DRB1*13:03	31.0	31.0	31.0	28.0	28.0	0.0	0.01372578267978626	1.0	1.0	0.9032258064516129	0.9032258064516129		0.018697225572979495	0.004971442893193236	0.033242941889972205	0.000786150799412999	0.009601019081306091	0.013304429007335724	0.012023380193896333
53	B*27:05	39.0	30.0	38.0	38.0	11.0	39.0	0.023400862034793083	0.7692307692307693	0.9743589743589743	0.9743589743589743	0.28205128205128205	1.0	0.023522316043425813	0.00012145400863272995	0.008147834442914248	0.00823309725906301	0.051931435923782424	0.01970003626841632	0.035252974592226226
54	DRB1*13:01	85.0	83.0	83.0	67.0	59.0	0.0	0.05192981992596035	0.9764705882352941	0.9764705882352941	0.788235294117647	0.6941176470588235		0.05126658624849216	0.0006632336774681918	0.05394687841983426	0.03182463436617011	0.04333852379548929	0.04568785744996613	0.06202055771353198
55	DQB1*06:03	74.0	55.0	71.0	66.0	36.0	0.0	0.0521786966263677	0.7432432432432432	0.9594594594594594	0.8918918918918919	0.4864864864864865		0.04463208685162847	0.007546609774739227	0.02628022620957871	0.03205222111948746	0.043626987380866795	0.04666293939388667	0.06467840159922014
56	A*11:01	113.0	89.0	79.0	94.0	51.0	113.0	0.07009666440126881	0.7876106194690266	0.6991150442477876	0.831858407079646	0.45132743362831856	1.0	0.06815440289505428	0.0019422615062145293	0.014255401375744286	0.1757559774457871	0.051164987293513965	0.046358338709253245	0.059035101425055005
57	B*51:01	88.0	67.0	86.0	80.0	39.0	88.0	0.05037230197828394	0.7613636363636364	0.9772727272727273	0.9090909090909091	0.4431818181818182	1.0	0.05307599517490953	0.002703693196625591	0.022021410350439054	0.06253375594192916	0.06501435767880759	0.05905392243446781	0.05188314557941102
58	C*15:02	40.0	31.0	39.0	40.0	21.0	40.0	0.02734091375803467	0.775	0.975	1.0	0.525	1.0	0.024125452352231604	0.0032154614058030676	0.0055765509703359995	0.06226028568435892	0.04317543763903663	0.03569913413408437	0.022854496459769627
59	A*23:01	49.0	37.0	47.0	48.0	33.0	47.0	0.034837739606952786	0.7551020408163265	0.9591836734693877	0.9795918367346939	0.673469387755102	0.9591836734693877	0.029553679131483716	0.0052840604754690705	0.10897230834298237	0.0036567852856417894	0.019386647080084096	0.03422205891002061	0.02084543070573509
60	B*13:02	39.0	24.0	37.0	37.0	16.0	38.0	0.019516942953987003	0.6153846153846154	0.9487179487179487	0.9487179487179487	0.41025641025641024	0.9743589743589743	0.023522316043425813	0.00400537308943881	0.008099007944791478	0.018968687721125525	0.016020419998327783	0.012701023828323816	0.026802957163327066
61	B*49:01	21.0	16.0	20.0	20.0	4.0	21.0	0.01740626318302729	0.7619047619047619	0.9523809523809523	0.9523809523809523	0.19047619047619047	1.0	0.012665862484921592	0.004740400698105697	0.028441908044260614	0.0029544200275857867	0.014664551166759207	0.024150739539406316	0.016508986095775845
62	DRB1*08:01	45.0	44.0	45.0	44.0	26.0	0.0	0.013912183007498205	0.9777777777777777	1.0	0.9777777777777777	0.5777777777777777		0.027141133896260553	0.013228950888762348	0.0036172144958554	0.0017405003889037025	0.01521861123246689	0.01091358912884672	0.023662726836912087
63	DQB1*04:02	122.0	101.0	120.0	119.0	58.0	0.0	0.044070309118413774	0.8278688524590164	0.9836065573770492	0.9754098360655737	0.47540983606557374		0.0735826296743064	0.029512320555892625	0.07035421564597696	0.015689195690635354	0.06611828177621468	0.10195354874716889	0.028164274474146173
64	B*55:01	18.0	13.0	18.0	17.0	12.0	18.0	0.012226839934480597	0.7222222222222222	1.0	0.9444444444444444	0.6666666666666666	1.0	0.010856453558504222	0.0013703863759763745	0.003921039409162601	0.008479252528041782	0.01417430495769961	0.009043573992268737	0.017951274817714795
65	DRB1*14:01	41.0	39.0	40.0	28.0	21.0	0.0	0.02327489533826369	0.9512195121951219	0.975609756097561	0.6829268292682927	0.5121951219512195		0.024728588661037394	0.0014536933227737026	0.018697793382924148	0.022104756863062958	0.02657816736707413	0.01817836021429153	0.02730849607304428
66	DQB1*05:03	41.0	32.0	40.0	38.0	18.0	0.0	0.029871143368922378	0.7804878048780488	0.975609756097561	0.926829268292683	0.43902439024390244		0.024728588661037394	0.005142554707884984	0.017207737185894873	0.05953325885964955	0.030188249186202915	0.020017926940403573	0.02851586544434541
67	B*35:01	113.0	84.0	111.0	95.0	61.0	110.0	0.06027488184105348	0.7433628318584071	0.9823008849557522	0.8407079646017699	0.5398230088495575	0.9734513274336283	0.06815440289505428	0.007879521054000804	0.0692222103077038	0.044939092307179455	0.09322428536387001	0.07022087915318999	0.05766085520882757
68	A*29:02	58.0	46.0	54.0	49.0	32.0	57.0	0.028085570013502	0.7931034482758621	0.9310344827586207	0.8448275862068966	0.5517241379310345	0.9827586206896551	0.03498190591073583	0.006896335897233829	0.03157258999693055	0.0017813117367372025	0.027693463588440253	0.04430903620062916	0.030786002264490592
69	DRB1*04:02	8.0	8.0	8.0	8.0	5.0	0.0	0.008845698078138117	1.0	1.0	1.0	0.625		0.0048250904704463205	0.004020607607691796	0.0008861892744354	0.0028767281162464945	0.004322086032203804	0.013030681400918507	0.012671276281307061
70	C*01:02	98.0	85.0	97.0	94.0	39.0	98.0	0.04138432783381318	0.8673469387755102	0.9897959183673469	0.9591836734693877	0.3979591836734694	1.0	0.05910735826296743	0.017723030429154255	0.00782826813181867	0.10998894450679768	0.04785128898502226	0.04645204619322232	0.03362502868797367
71	A*02:06	18.0	14.0	17.0	10.0	8.0	12.0	0.013960042700450686	0.7777777777777778	0.9444444444444444	0.5555555555555556	0.4444444444444444	0.6666666666666666	0.010856453558504222	0.0031035891419464636	0.0007295349716756015	0.03572178828387858	0.028179487568746938	0.033104108556664985	0.0019527265020843013
72	B*38:01	16.0	13.0	16.0	15.0	5.0	16.0	0.015637504890934337	0.8125	1.0	0.9375	0.3125	1.0	0.009650180940892641	0.005987323950041696	0.002366496968102596	0.0027120875934598973	0.010858776182107894	0.018926912623155448	0.02454308277509991
73	A*02:05	16.0	15.0	15.0	16.0	10.0	16.0	0.01092322131617313	0.9375	0.9375	1.0	0.625	1.0	0.009650180940892641	0.0012730403752804886	0.015376527241691645	0.004601170891033292	0.007509221831417585	0.01566839120421249	0.010050313961744982
74	B*50:01	12.0	8.0	12.0	12.0	1.0	12.0	0.011155792643997709	0.6666666666666666	1.0	1.0	0.08333333333333333	1.0	0.007237635705669481	0.0039181569383282275	0.009104744015096134	0.007945751978825608	0.008270801201095405	0.015042478841812585	0.011760966218214057
75	B*35:03	20.0	16.0	20.0	19.0	6.0	19.0	0.017617691589427595	0.8	1.0	0.95	0.3	0.95	0.012062726176115802	0.005554965413311793	0.0021611571165879874	0.03103231602891092	0.011832352859475507	0.015559737254108814	0.019058640869467434
76	DRB1*04:07	29.0	29.0	29.0	29.0	15.0	0.0	0.017967417344795362	1.0	1.0	1.0	0.5172413793103449		0.017490952955367914	0.000476464389427448	0.0038892670596318616	0.001593533556045902	0.04518431336443959	0.0649458593874886	0.009735617076854526
77	C*06:06	1.0	1.0	1.0	1.0	1.0	1.0	1.627097582728304e-05	1.0	1.0	1.0	1.0	1.0	0.0006031363088057901	0.0005868653329785071	1.0119190547600001e-05	5.396475266300003e-06	2.5314956703199987e-05	3.8235406728e-06	2.3279617338699995e-05
78	DRB1*14:04	3.0	3.0	3.0	2.0	2.0	0.0	0.006365918815616113	1.0	1.0	0.6666666666666666	0.6666666666666666		0.0018094089264173703	0.004556509889198743	0.0006640338332673002	0.03143011662569035	0.003456869716052099	0.0007001030618685	0.0009108355824055034
79	DRB1*10:01	26.0	26.0	26.0	24.0	19.0	0.0	0.017255728208834416	1.0	1.0	0.9230769230769231	0.7307692307692307		0.015681544028950542	0.0015741841798838745	0.01951619656730144	0.03719092534117844	0.008799304916819836	0.01613253952018298	0.009337663018968975
80	DRB1*13:05	1.0	1.0	1.0	1.0	1.0	0.0	0.002068763827621066	1.0	1.0	1.0	1.0		0.0006031363088057901	0.0014656275188152756	0.0003621986402320994	0.00010464426461670006	0.0010047129126149	0.0035385953413830024	0.002936353581317304
81	DRB1*12:01	42.0	30.0	37.0	30.0	21.0	0.0	0.020137718197621172	0.7142857142857143	0.8809523809523809	0.7142857142857143	0.5		0.025331724969843185	0.005194006772222013	0.037280878906260397	0.020375622292927047	0.013643255153505202	0.011478936504381957	0.017469221525572093
82	B*37:01	8.0	6.0	8.0	8.0	2.0	8.0	0.012076433880000651	0.75	1.0	1.0	0.25	1.0	0.0048250904704463205	0.007251343409554331	0.0055141339262998156	0.017818544617654773	0.011291719384028214	0.007727091293287789	0.01398106283518764
83	A*33:01	12.0	11.0	12.0	12.0	7.0	12.0	0.011577423597351139	0.9166666666666666	1.0	1.0	0.5833333333333334	1.0	0.007237635705669481	0.004339787891681658	0.020302262364715436	0.0008418059610018	0.006797649177108497	0.02154162172675076	0.008863557734346016
84	A*66:02	8.0	6.0	7.0	7.0	3.0	7.0	0.0016323805133817342	0.75	0.875	0.875	0.375	0.875	0.0048250904704463205	0.0031927099570645866	0.008917036425610418	3.253641680090003e-05	0.0002925877763190998	0.0006711885368482998	2.7987679650200036e-05
85	B*78:01	3.0	3.0	3.0	3.0	1.0	3.0	0.0018942649739482568	1.0	1.0	1.0	0.3333333333333333	1.0	0.0018094089264173703	8.485604753088647e-05	0.009513069613514731	4.368309681730001e-05	0.0005635022351625994	0.0014646906358307024	5.418616084820005e-05
86	DRB1*01:02	34.0	34.0	34.0	34.0	13.0	0.0	0.020170015170912638	1.0	1.0	1.0	0.38235294117647056		0.020506634499396863	0.00033661932848422574	0.04014112343539199	0.0011618832759336002	0.010540996189643409	0.03444547964673281	0.015092890740562036
87	A*24:24	1.0	1.0	1.0	1.0	1.0	1.0	1.1551004542194674e-06	1.0	1.0	1.0	1.0	1.0	0.0006031363088057901	0.0006019812083515706	6.9273048622e-06	0.0	0.0	0.0	0.0
88	A*74:01	25.0	23.0	25.0	25.0	14.0	25.0	0.010733787433754497	0.92	1.0	1.0	0.56	1.0	0.015078407720144753	0.004344620286390256	0.05469914953862649	0.0013231409541339008	0.0031751186334415954	0.006823443959604562	0.00017740346508160018
89	B*14:03	1.0	1.0	1.0	1.0	1.0	1.0	0.00043684785845142087	1.0	1.0	1.0	1.0	1.0	0.0006031363088057901	0.0001662884503543692	0.002276034131080697	3.5174544128999996e-06	0.00015171216260569998	0.00025119804730989987	1.8402854600400027e-05
90	B*58:01	42.0	27.0	39.0	36.0	15.0	39.0	0.022462435077339943	0.6428571428571429	0.9285714285714286	0.8571428571428571	0.35714285714285715	0.9285714285714286	0.025331724969843185	0.002869289892503242	0.03817526914693445	0.05411867484467538	0.008753195506163986	0.013084410775360397	0.00846598125852205
91	A*36:01	22.0	22.0	22.0	21.0	12.0	22.0	0.004825412003429345	1.0	1.0	0.9545454545454546	0.5454545454545454	1.0	0.013268998793727383	0.008443586790298038	0.026158572538176373	4.3968180494100016e-05	0.0013328997921108008	0.0020591702976520015	0.0001269030360637001
92	B*15:03	28.0	22.0	28.0	28.0	15.0	28.0	0.013641332969780465	0.7857142857142857	1.0	1.0	0.5357142857142857	1.0	0.016887816646562123	0.003246483676781658	0.06314874542784656	0.00034295165943830055	0.003935046511440698	0.012578107810525388	0.0015470714987034981
93	B*39:10	4.0	4.0	4.0	4.0	1.0	4.0	0.0015935518098036813	1.0	1.0	1.0	0.25	1.0	0.0024125452352231603	0.000818993425419479	0.00840635734529859	3.69332430562e-05	0.0005093193838186002	0.0006355835385667001	0.00013316513422989974
94	DRB1*01:23	1.0	1.0	1.0	0.0	0.0	0.0	6.600574023348974e-07	1.0	1.0	0.0	0.0		0.0006031363088057901	0.0006024762514034551	3.9584599207999995e-06	0.0	0.0	0.0	0.0
95	B*53:01	63.0	43.0	60.0	63.0	36.0	63.0	0.02495209253118785	0.6825396825396826	0.9523809523809523	1.0	0.5714285714285714	1.0	0.037997587454764774	0.013045494923576925	0.11860804668381258	0.0008459712160724994	0.008726773960354605	0.017207916350603907	0.0038461224572492025
96	DRB1*15:03	48.0	47.0	46.0	46.0	40.0	0.0	0.02218178203925739	0.9791666666666666	0.9583333333333334	0.9583333333333334	0.8333333333333334		0.028950542822677925	0.0067687607834205354	0.1183891053502741	0.0001661996684557001	0.004826459953436799	0.011646775358111776	0.0004694006923722986
97	B*42:01	28.0	19.0	28.0	28.0	17.0	28.0	0.010155530748664944	0.6785714285714286	1.0	1.0	0.6071428571428571	1.0	0.016887816646562123	0.0067322858978971795	0.052797305241600284	0.00011519660704989996	0.0024382313604369996	0.006286711395962218	0.00032614958861380047
98	C*17:01	45.0	35.0	44.0	45.0	28.0	45.0	0.01955532686695337	0.7777777777777778	0.9777777777777777	1.0	0.6222222222222222	1.0	0.027141133896260553	0.007585807029307182	0.06806147689509587	0.002157256734308202	0.009064586773154798	0.018695936840778023	0.010440691510877322
99	DQB1*06:09	32.0	25.0	32.0	28.0	21.0	0.0	0.014204869110820795	0.78125	1.0	0.875	0.65625		0.019300361881785282	0.005095492770964487	0.04012444442561533	0.017495186226828812	0.010102287595724882	0.010083227367894437	0.008740709514381027
100	A*33:03	31.0	28.0	27.0	25.0	21.0	30.0	0.03020012772519355	0.9032258064516129	0.8709677419354839	0.8064516129032258	0.6774193548387096	0.967741935483871	0.018697225572979495	0.011502902152214056	0.05219097676594741	0.1009465395874695	0.008741397839719105	0.007727252758215014	0.003951156969395803
101	A*68:02	40.0	35.0	39.0	38.0	18.0	40.0	0.018707177547198774	0.875	0.975	0.95	0.45	1.0	0.024125452352231604	0.005418274805032829	0.06068990773500057	0.00042297372696060043	0.00899287285178041	0.025092607164933653	0.008391308539685888
102	DRB1*03:02	33.0	32.0	33.0	6.0	23.0	0.0	0.01288176101202791	0.9696969696969697	1.0	0.18181818181818182	0.696969696969697		0.019903498190591073	0.007021737178563163	0.06305926699385453	0.00011079976958399983	0.0031967919642798023	0.01169678094079959	0.0003794310458685998
103	DRB1*08:04	35.0	34.0	34.0	34.0	29.0	0.0	0.012533904637884324	0.9714285714285714	0.9714285714285714	0.9714285714285714	0.8285714285714286		0.021109770808202654	0.00857586617031833	0.05456122994290705	0.0004471470178610991	0.026890494098379968	0.009237396619847066	0.0025489768499625696
104	C*15:05	12.0	6.0	12.0	10.0	8.0	11.0	0.007024328100828175	0.5	1.0	0.8333333333333334	0.6666666666666666	0.9166666666666666	0.007237635705669481	0.00021330760484130663	0.01349712397465446	0.0134031426132896	0.0025816813766306973	0.0059820971986606665	0.004144363786018166
105	A*34:02	12.0	10.0	11.0	12.0	6.0	12.0	0.006767634640820522	0.8333333333333334	0.9166666666666666	1.0	0.5	1.0	0.007237635705669481	0.00047000106484895894	0.03352141334095753	0.00016532021334710002	0.0024490676803293012	0.004082491566230598	0.0008005243605511004
106	B*52:01	20.0	19.0	20.0	20.0	6.0	20.0	0.019504590021216506	0.95	1.0	1.0	0.3	1.0	0.012062726176115802	0.007441863845100705	0.01600025229318292	0.041324220733973266	0.010593230562183264	0.023689827355950134	0.010865725483937494
107	B*57:03	14.0	11.0	14.0	14.0	8.0	14.0	0.0072878246454797626	0.7857142857142857	1.0	1.0	0.5714285714285714	1.0	0.008443908323281062	0.001156083677801299	0.03239237580265413	0.00012475900534670014	0.0013870824812057998	0.008303481776033973	0.0007448103905735
108	C*03:02	23.0	17.0	22.0	21.0	9.0	23.0	0.012307498339905696	0.7391304347826086	0.9565217391304348	0.9130434782608695	0.391304347826087	1.0	0.013872135102533172	0.0015646367626274763	0.01843137324598352	0.05425769619422277	0.004669570475836402	0.004473231782613292	0.0031539471214789977
109	DRB1*11:02	29.0	28.0	28.0	25.0	24.0	0.0	0.010083661466452298	0.9655172413793104	0.9655172413793104	0.8620689655172413	0.8275862068965517		0.017490952955367914	0.007407291488915616	0.03840558862978479	0.0001292664175158001	0.0048502640231080935	0.01260710231331396	0.002833810615336014
110	DRB1*09:01	55.0	54.0	55.0	55.0	39.0	0.0	0.025801436149705155	0.9818181818181818	1.0	1.0	0.7090909090909091		0.033172496984318456	0.007371060834613301	0.02966667677707647	0.07684143028408942	0.025606846621206564	0.011595897448014463	0.009811153200891166
111	A*02:02	25.0	19.0	24.0	23.0	15.0	24.0	0.00889382905746674	0.76	0.96	0.92	0.6	0.96	0.015078407720144753	0.006184578662678013	0.04163285477776418	0.00019082183286929993	0.0020309290021877997	0.007583075509709284	0.001121275144952703
112	B*58:02	21.0	12.0	19.0	18.0	9.0	18.0	0.007586149877156156	0.5714285714285714	0.9047619047619048	0.8571428571428571	0.42857142857142855	0.8571428571428571	0.012665862484921592	0.005079712607765436	0.04080840271972604	6.946970644189998e-05	0.0022676087838630985	0.0036647520716104943	0.00013787705130969974
113	B*45:01	30.0	25.0	30.0	29.0	13.0	26.0	0.014016715892238964	0.8333333333333334	1.0	0.9666666666666667	0.43333333333333335	0.8666666666666667	0.018094089264173704	0.00407737337193474	0.04869037262380573	0.0010468615431209994	0.007092817535258402	0.01728884076620216	0.005401169995525814
114	A*66:01	13.0	11.0	13.0	12.0	9.0	13.0	0.005644900802066976	0.8461538461538461	1.0	0.9230769230769231	0.6923076923076923	1.0	0.007840772014475271	0.0021958712124082952	0.014114162111774506	0.0003218469952932999	0.0032164725438394008	0.006142081450367621	0.004547448739132802
115	B*81:01	16.0	10.0	16.0	16.0	14.0	16.0	0.0036999914835432676	0.625	1.0	1.0	0.875	1.0	0.009650180940892641	0.0059501894573493735	0.01950166986910873	0.00038456997600780075	0.0007477242987032985	0.0018187115750623985	7.923446552319994e-05
116	C*08:04	17.0	16.0	17.0	17.0	9.0	17.0	0.001701173306822102	0.9411764705882353	1.0	1.0	0.5294117647058824	1.0	0.010253317249698432	0.008552143942876329	0.009866718461198225	1.3805250714400005e-05	0.0003302774052409001	0.0009295214761709012	2.3895387328399986e-05
117	DQB1*05:02	50.0	36.0	48.0	48.0	27.0	0.0	0.024602922109784146	0.72	0.96	0.96	0.54		0.030156815440289506	0.00555389333050536	0.025628476010702395	0.05880128232287132	0.010640159133894657	0.012764134956016082	0.020178336315910355
118	B*39:24	1.0	1.0	1.0	1.0	0.0	1.0	0.00018688202110855257	1.0	1.0	1.0	0.0	1.0	0.0006031363088057901	0.00041625428769723747	0.0001296795733471999	2.9898362748399993e-05	0.00011920242401240001	7.786717727499994e-05	0.00031654798281529966
119	A*02:11	7.0	7.0	7.0	7.0	3.0	7.0	0.004258501254683914	1.0	1.0	1.0	0.42857142857142855	1.0	0.004221954161640531	3.654709304338338e-05	0.0003839703690935998	0.01926628618992657	0.002326518972021099	0.003428364723829714	0.00014914212380060025
120	B*56:01	17.0	14.0	17.0	15.0	4.0	17.0	0.005533534347154959	0.8235294117647058	1.0	0.8823529411764706	0.23529411764705882	1.0	0.010253317249698432	0.004719782902543473	0.0023244648222062974	0.006262991097323537	0.0046060684103345064	0.004522537107963384	0.006868247380712844
121	B*57:02	3.0	2.0	3.0	3.0	1.0	3.0	0.0009211937172112897	0.6666666666666666	1.0	1.0	0.3333333333333333	1.0	0.0018094089264173703	0.0008882152092060807	0.004002336143259883	2.7260267927199995e-05	0.00017338532730530002	0.0006495235341354988	0.0002829193986178005
122	C*18:01	12.0	7.0	11.0	12.0	9.0	12.0	0.005549368606174771	0.5833333333333334	0.9166666666666666	1.0	0.75	1.0	0.007237635705669481	0.0016882670994947105	0.03172355593689794	5.456953501690008e-05	0.0009026959931091995	0.002740816689436708	0.0002843045554929003
123	DRB1*13:177	1.0	1.0	1.0	1.0	1.0	0.0	0.0	1.0	1.0	1.0	1.0		0.0006031363088057901	0.0006031363088057901
124	B*15:16	7.0	7.0	7.0	7.0	2.0	7.0	0.003984719778255395	1.0	1.0	1.0	0.2857142857142857	1.0	0.004221954161640531	0.0002372343833851355	0.018076616437653542	3.781260600009999e-05	0.0012267011508517007	0.0038300536307469086	0.0005471094006115997
125	C*14:02	26.0	21.0	26.0	25.0	14.0	26.0	0.017918972540335136	0.8076923076923077	1.0	0.9615384615384616	0.5384615384615384	1.0	0.015681544028950542	0.002237428511384594	0.01655786970568317	0.04439166270527272	0.013786802306406807	0.013866272490333056	0.013371788228905347
126	B*42:02	3.0	3.0	3.0	3.0	2.0	2.0	0.0015735083732947776	1.0	1.0	1.0	0.6666666666666666	0.6666666666666666	0.0018094089264173703	0.0002359005531225927	0.00725808265204832	2.81396356987e-05	0.0002492413859428	0.001612466389985899	0.00013713473052819994
127	DRB1*04:03	16.0	16.0	16.0	16.0	11.0	0.0	0.014522893602022875	1.0	1.0	1.0	0.6875		0.009650180940892641	0.004872712661130233	0.0020432774088286984	0.03683898573724525	0.013279727201631047	0.017036096622858925	0.009320124282763765
128	DRB1*16:02	24.0	23.0	19.0	23.0	15.0	0.0	0.010552509429371118	0.9583333333333334	0.7916666666666666	0.9583333333333334	0.625		0.014475271411338963	0.003922761981967844	0.013879897509118656	0.017166435809636418	0.027128345475518706	0.020951001263701773	0.0018394884382378057
129	C*12:02	8.0	7.0	8.0	8.0	2.0	8.0	0.014303832883913212	0.875	1.0	1.0	0.25	1.0	0.0048250904704463205	0.009478742413466891	0.001580510081231203	0.04946109769686955	0.009423873443876782	0.011609943370441267	0.01065568582654975
130	DRB1*15:02	8.0	8.0	8.0	8.0	3.0	0.0	0.024288046761502074	1.0	1.0	1.0	0.375		0.0048250904704463205	0.019462956291055752	0.002649352942576899	0.0973995918431451	0.00862893517970092	0.011527807207908733	0.00903081375437236
131	DQB1*06:01	43.0	25.0	43.0	40.0	7.0	0.0	0.025817120700547484	0.5813953488372093	1.0	0.9302325581395349	0.16279069767441862		0.025934861278648975	0.00011774057810149188	0.0022113788924657016	0.14064066904988792	0.009498952257630908	0.011516949313012725	0.009074837153197986
132	A*02:14	1.0	1.0	1.0	1.0	1.0	1.0	1.7224930687736418e-05	1.0	1.0	1.0	1.0	1.0	0.0006031363088057901	0.0005859113781180536	8.708610764030011e-05	0.0	0.0	6.3135479449999995e-06	3.4505300897999998e-06
133	B*18:03	1.0	0.0	1.0	1.0	0.0	1.0	0.0001559173727258663	0.0	1.0	1.0	0.0	1.0	0.0006031363088057901	0.00044721893607992374	2.9688422298499983e-05	1.7587272442e-06	1.0836584308899999e-05	6.173254663100001e-05	0.0003073352904946002
134	B*27:03	1.0	1.0	1.0	1.0	1.0	1.0	0.0006580533403298979	1.0	1.0	1.0	1.0	1.0	0.0006031363088057901	5.491703152410779e-05	0.003377200844228302	9.6729998437e-06	0.0	0.0003351896963996998	7.207785933090054e-05
135	B*40:12	2.0	1.0	2.0	0.0	2.0	2.0	0.00016401826483905673	0.5	1.0	0.0	1.0	1.0	0.0012062726176115801	0.0010422543527725235	0.0008900828428393018	1.7587272375000027e-06	0.0	3.7179793288200114e-05	1.891401990420007e-05
136	C*04:04	2.0	2.0	2.0	0.0	2.0	2.0	0.00014920219000987323	1.0	1.0	0.0	1.0	1.0	0.0012062726176115801	0.0010570704276017069	8.933187173399994e-05	9.851296916600011e-06	0.005787446756362399	4.48402774013e-05	3.2668493020899984e-05
137	A*29:01	6.0	5.0	5.0	6.0	5.0	6.0	0.004668302687126219	0.8333333333333334	0.8333333333333334	1.0	0.8333333333333334	1.0	0.0036188178528347406	0.0010494848342914782	0.00043258066696080013	0.014657510222700999	0.0016629317939812012	0.001878304637190903	0.0035090929188994068
138	A*31:04	4.0	3.0	4.0	3.0	2.0	4.0	4.199043219581515e-05	0.75	1.0	0.75	0.5	1.0	0.0024125452352231603	0.002370554803027345	0.00018406820732879992	2.1104722570699997e-05	5.4182921544e-06	1.4030115561999992e-05	1.073498276330001e-05
139	B*82:02	2.0	2.0	2.0	2.0	2.0	2.0	5.722467699912691e-05	1.0	1.0	1.0	1.0	1.0	0.0012062726176115801	0.0011490479406124532	0.00031724909090049966	4.3968181109e-06	2.1673168590499997e-05	9.821077569400005e-06	2.939337059800001e-06
140	A*01:02	4.0	4.0	4.0	4.0	2.0	4.0	0.0010113730429250245	1.0	1.0	1.0	0.5	1.0	0.0024125452352231603	0.0014011721922981358	0.004064194557508301	9.6729998433e-06	0.00017338530146400002	0.001498464801402195	0.00012794502065659985
141	C*14:03	1.0	1.0	1.0	1.0	1.0	1.0	0.0016057891133379968	1.0	1.0	1.0	1.0	1.0	0.0006031363088057901	0.0010026528045322066	0.0013866823643881039	0.010116086798905811	0.0001480592738909999	0.00012753939263280002	0.00013025517206119986
142	B*41:01	10.0	8.0	10.0	10.0	7.0	10.0	0.005246695525849568	0.8	1.0	1.0	0.7	1.0	0.006031363088057901	0.000784667562208333	0.0033019858294940077	0.0018553633077553996	0.002850458335498301	0.009992696863778253	0.005520960235729358
143	B*15:17	7.0	5.0	7.0	7.0	3.0	7.0	0.0049730661550859015	0.7142857142857143	1.0	1.0	0.42857142857142855	1.0	0.004221954161640531	0.0007511119934453707	0.004624780643217466	0.005967997567490107	0.002784907748536403	0.005734541972947296	0.004499088831864804
144	B*48:05	1.0	1.0	1.0	0.0	1.0	1.0	4.8329518490679205e-06	1.0	1.0	0.0	1.0	1.0	0.0006031363088057901	0.0005983033569567221	2.27611403534e-05	8.793636225000002e-07	0.0	7.015062738000001e-07	1.6613652763999994e-06
145	A*74:03	2.0	1.0	2.0	0.0	2.0	2.0	0.00025645273326593024	0.5	1.0	0.0	1.0	1.0	0.0012062726176115801	0.0009498198843456498	0.00018010975729139986	1.67079071706e-05	0.00015171214932350002	4.349337701859999e-05	0.00046899687283160035
146	A*80:01	4.0	3.0	4.0	4.0	3.0	4.0	0.0016944305140752182	0.75	1.0	1.0	0.75	1.0	0.0024125452352231603	0.0007181147211479421	0.0074508091799416285	1.58285447683e-05	0.0008669266154006	0.0019396644320474968	0.0001805780166608997
147	B*73:01	2.0	1.0	2.0	1.0	0.0	1.0	0.0004517865452472961	0.5	1.0	0.5	0.0	0.5	0.0012062726176115801	0.000754486072364284	0.00022365295402750038	0.00018994250095520003	0.00010836584254240001	0.0007141333509052999	0.0005500410637469001
148	DRB1*14:06	8.0	8.0	8.0	8.0	2.0	0.0	0.005578131159401183	1.0	1.0	1.0	0.25		0.0048250904704463205	0.0007530406889548627	0.00011182648042020002	0.0019727199007591955	0.003305967057826708	0.027985111786657423	0.0001925162255227002
149	B*40:20	1.0	1.0	1.0	0.0	0.0	1.0	4.7678397738695745e-05	1.0	1.0	0.0	0.0	1.0	0.0006031363088057901	0.0005554579110670944	0.0	3.517188832400008e-06	5.635023839900002e-06	0.0002554857895140998	1.7891671016e-06
150	DRB1*14:02	11.0	11.0	11.0	11.0	5.0	0.0	0.005263500620947249	1.0	1.0	1.0	0.45454545454545453		0.0066344993968636915	0.0013709987759164422	0.0008813893272750014	0.0003734155791822026	0.06088980963545137	0.020434142678516443	0.00033976073024439776
151	B*35:08	9.0	6.0	9.0	9.0	4.0	9.0	0.003826767830413137	0.6666666666666666	1.0	1.0	0.4444444444444444	1.0	0.005428226779252111	0.001601458948838974	0.00045076943878479957	0.0009595750623150002	0.0018382843306446006	0.00558207022994957	0.005593292054029886
152	B*18:06	1.0	1.0	1.0	1.0	0.0	1.0	3.3045104162066896e-06	1.0	1.0	1.0	0.0	1.0	0.0006031363088057901	0.0005998317983895834	2.9688447579e-06	4.3968181107e-06	0.0	7.015062007e-06	1.6613692058e-06
153	B*39:05	8.0	8.0	8.0	8.0	4.0	7.0	0.004976808466264202	1.0	1.0	1.0	0.5	0.875	0.0048250904704463205	0.00015171799581788128	0.000218678523372	0.0008845614839163994	0.0013498661821654003	0.026039539728700607	0.00011834243586389999
154	DRB1*04:11	18.0	18.0	18.0	18.0	8.0	0.0	0.003807600177001102	1.0	1.0	1.0	0.4444444444444444		0.010856453558504222	0.00704885338150312	0.0003276873821802999	3.9571351337200006e-05	0.0009644557803677973	0.020373054004551267	0.00010747779628919997
155	B*44:05	2.0	0.0	2.0	2.0	0.0	2.0	0.001832287100024053	0.0	1.0	1.0	0.0	1.0	0.0012062726176115801	0.0006260144824124729	0.0002939155258471001	6.155545089579999e-05	0.0013518247073536	0.001125327695467101	0.0034029038787907035
156	DRB1*13:04	2.0	2.0	2.0	2.0	1.0	0.0	0.003067374397873123	1.0	1.0	1.0	0.5		0.0012062726176115801	0.0018611017802615426	0.013129580855393232	1.4069817956899995e-05	0.0007260503460812994	0.004548033929174414	8.843588173179991e-05
157	B*35:14	2.0	2.0	2.0	0.0	1.0	2.0	0.00044745028848949294	1.0	1.0	0.0	0.5	1.0	0.0012062726176115801	0.0007588223291220871	6.927302449000002e-06	5.2761557909e-06	0.0001950585175551	0.002408209226340701	1.4824522554700005e-05
158	B*35:17	8.0	7.0	8.0	7.0	5.0	7.0	0.0015536967124522934	0.875	1.0	0.875	0.625	0.875	0.0048250904704463205	0.003271393757994027	2.0781913834899994e-05	2.3742794285199994e-05	0.0004984828758629997	0.008406560014576696	4.0639647728800014e-05
159	B*47:01	4.0	4.0	4.0	3.0	2.0	4.0	0.0019449557489789788	1.0	1.0	0.75	0.5	1.0	0.0024125452352231603	0.00046758948624418145	0.0010539394718559008	0.00044495793895729993	0.001798872896455599	0.0022441182317012006	0.002754678270555802
160	DQB1*03:04	3.0	3.0	3.0	0.0	2.0	0.0	0.0013456017214496557	1.0	1.0	0.0	0.6666666666666666		0.0018094089264173703	0.00046380720496771457	6.977332177520006e-05	4.206310290019992e-05	0.0005386627171828997	0.0009286500874074067	0.0020893912160280933
161	DRB1*08:02	30.0	30.0	30.0	30.0	22.0	0.0	0.014927493138104774	1.0	1.0	1.0	0.7333333333333333		0.018094089264173704	0.0031665961260689303	0.0009141939174837996	0.009096448013831786	0.01682696845621438	0.06911367629466071	0.000727695465514302
162	B*15:37	1.0	1.0	1.0	1.0	0.0	1.0	0.00013658736165154402	1.0	1.0	1.0	0.0	1.0	0.0006031363088057901	0.00046654894715424604	0.0007615233219214001	8.793636149999964e-07	3.25097529258e-05	4.138884856500001e-05	2.939341031200001e-06
163	C*03:05	8.0	8.0	8.0	8.0	4.0	8.0	0.0016827816471902607	1.0	1.0	1.0	0.5	1.0	0.0048250904704463205	0.0031423088232560596	0.00010967445168780004	1.3233899661700007e-05	0.00033235449980669975	0.011919982883027503	1.7951833948400003e-05
164	DRB1*04:05	18.0	17.0	18.0	18.0	9.0	0.0	0.01918134237752627	0.9444444444444444	1.0	1.0	0.5		0.010856453558504222	0.008324888819022049	0.015772529901041214	0.05042171711284465	0.009898415626997104	0.024048567353597606	0.006516977904720572
165	A*26:08	3.0	3.0	3.0	3.0	1.0	3.0	0.0005908499831354971	1.0	1.0	1.0	0.3333333333333333	1.0	0.0018094089264173703	0.0012185589432818732	0.0001613071923702001	1.58285027281e-05	0.0008019071380627997	0.0009007533351765985	0.0008441849079275987
166	B*15:15	3.0	2.0	3.0	3.0	0.0	3.0	0.0013505251047910762	0.6666666666666666	1.0	1.0	0.0	1.0	0.0018094089264173703	0.0004588838216262941	4.9480749035999986e-06	3.693317422879999e-05	4.334633723460001e-05	0.007328603040493535	4.223687515340002e-05
167	B*51:23	1.0	1.0	1.0	0.0	0.0	0.0	3.086614637847846e-06	1.0	1.0	0.0	0.0	0.0	0.0006031363088057901	0.0006000496941679423	0.0	0.0	0.0	1.61346443082e-05	3.8339274320000003e-07
168	B*48:01	12.0	10.0	12.0	12.0	6.0	12.0	0.006726917200458278	0.8333333333333334	1.0	1.0	0.5	1.0	0.007237635705669481	0.000510718505211203	0.00047114436772099954	0.015071718442501169	0.017880148695954237	0.017903704495500543	0.000780460148124204
169	C*08:01	26.0	23.0	25.0	24.0	4.0	26.0	0.013718746039666996	0.8846153846153846	0.9615384615384616	0.9230769230769231	0.15384615384615385	1.0	0.015681544028950542	0.001962797989283546	0.0011098237224229025	0.07433741903873241	0.021245950076553038	0.024007113345890167	0.0005562174741275018
170	B*35:12	7.0	5.0	7.0	7.0	7.0	7.0	0.0034389866938101207	0.7142857142857143	1.0	1.0	1.0	1.0	0.004221954161640531	0.0007829674678304101	0.0001692241242376001	4.396815602230003e-05	0.0012349696947007	0.018491050144774965	8.855933561580016e-05
171	B*40:05	1.0	1.0	1.0	1.0	0.0	1.0	0.0009981296223613954	1.0	1.0	1.0	0.0	1.0	0.0006031363088057901	0.00039499331355560537	2.078190201159999e-05	2.5501532626200027e-05	0.002785001409547699	0.005087430247072692	3.6294522787400015e-05
172	B*51:02	3.0	3.0	3.0	3.0	1.0	3.0	0.0021940369038643214	1.0	1.0	1.0	0.3333333333333333	1.0	0.0018094089264173703	0.0003846279774469511	0.0007582175559378009	0.005472970540159015	0.006931036630865297	0.005044031013867813	8.000125951449977e-05
173	DRB1*01:03	7.0	6.0	7.0	7.0	3.0	0.0	0.006102314695087399	0.8571428571428571	1.0	1.0	0.42857142857142855		0.004221954161640531	0.0018803605334468685	0.0025166538075313896	0.0002312725054824001	0.009247820284161413	0.006971609373148396	0.009265373637515876
174	B*48:03	2.0	2.0	2.0	2.0	2.0	2.0	0.00038558360703346115	1.0	1.0	1.0	1.0	1.0	0.0012062726176115801	0.000820689010578119	8.906534235400005e-06	0.0015688050958869986	5.418292003299999e-05	0.0005480089434804004	4.856310034299999e-06
175	A*24:03	4.0	4.0	4.0	4.0	2.0	4.0	0.002846258390187182	1.0	1.0	1.0	0.5	1.0	0.0024125452352231603	0.0004337131549640217	0.0004621774228271001	0.005612234871755498	0.004561345576319606	0.003070357202656807	0.002462551830243097
176	B*35:05	3.0	3.0	3.0	3.0	2.0	3.0	0.0028365335196957986	1.0	1.0	1.0	0.6666666666666666	1.0	0.0018094089264173703	0.0010271245932784283	0.00038191862124850037	0.012848864191370213	0.0003142609449483998	0.0023848433719150003	6.032047969720005e-05
177	A*68:03	1.0	1.0	1.0	1.0	0.0	1.0	0.002974591392252913	1.0	1.0	1.0	0.0	1.0	0.0006031363088057901	0.0023714550834471227	0.0001613071091664004	6.859029396070024e-05	0.002123970333467595	0.015832493578306375	7.718975700489996e-05
178	B*41:02	7.0	5.0	6.0	7.0	4.0	7.0	0.004541559771870875	0.7142857142857143	0.8571428571428571	1.0	0.5714285714285714	1.0	0.004221954161640531	0.00031960561023034427	0.0055453085122966995	0.00033337251206179994	0.003218027812292898	0.005339081314979615	0.005580821417438488
179	DRB1*11:03	5.0	5.0	5.0	4.0	3.0	0.0	0.00402672067275658	1.0	1.0	0.8	0.6		0.0030156815440289505	0.0010110391287276293	0.000695258635767199	0.00024446283063200006	0.0033216474396039	0.0037627941031557937	0.006887868096714647
180	B*35:02	12.0	9.0	12.0	12.0	4.0	12.0	0.008777982842943073	0.75	1.0	1.0	0.3333333333333333	1.0	0.007237635705669481	0.0015403471372735919	0.0010290784885809007	0.0034098060801850028	0.0048706772264433	0.013503400790698266	0.012045672024043882
181	B*82:01	1.0	1.0	1.0	0.0	1.0	1.0	0.0005175416006044821	1.0	1.0	0.0	1.0	1.0	0.0006031363088057901	8.559470820130796e-05	0.0027416500869378003	2.638033916599996e-06	6.501950265889997e-05	0.0003086627036478	6.389881484599999e-06
182	C*16:02	5.0	3.0	5.0	5.0	3.0	5.0	0.004178600067687643	0.6	1.0	1.0	0.6	1.0	0.0030156815440289505	0.0011629185236586926	0.0003654063633186993	0.008588901856083388	0.0017880685053139967	0.006004130844865212	0.003870179678725605
183	DQB1*05:04	2.0	2.0	2.0	0.0	0.0	0.0	0.0003139474005841823	1.0	1.0	0.0	0.0		0.0012062726176115801	0.0008923252170273978	9.095180755319996e-05	2.620777261989995e-05	0.00012773719542169998	8.178452465559981e-05	0.0005024836647113998
184	DRB1*08:06	4.0	4.0	4.0	4.0	2.0	0.0	0.001133099919707733	1.0	1.0	1.0	0.5		0.0024125452352231603	0.0012794453155154273	0.005380322123555091	1.0552363302399994e-05	0.00022756827045500002	0.0008309933366161992	0.00017546610655159967
185	A*03:02	3.0	3.0	3.0	3.0	1.0	3.0	0.002706704275413439	1.0	1.0	1.0	0.3333333333333333	1.0	0.0018094089264173703	0.0008972953489960686	0.0004834202376695003	0.004112492317059203	0.0016473084621206006	0.0018479601649773968	0.00335571739872698
186	DRB1*13:21	1.0	1.0	1.0	0.0	0.0	0.0	1.4875564476438825e-05	1.0	1.0	0.0	0.0		0.0006031363088057901	0.0005882607443293513	1.979229957500002e-06	7.914100848299984e-06	2.1673168617999985e-05	4.209036959100021e-06	2.6331892701599988e-05
187	DRB1*16:01	12.0	12.0	7.0	12.0	7.0	0.0	0.010220137162608047	1.0	0.5833333333333334	1.0	0.5833333333333334		0.007237635705669481	0.0029825014569385662	0.001963969745801094	0.0005070813828299005	0.008392711645073082	0.009574911188705168	0.017445408006942574
188	A*30:04	3.0	3.0	3.0	3.0	2.0	3.0	0.0021366447674285105	1.0	1.0	1.0	0.6666666666666666	1.0	0.0018094089264173703	0.0003272358410111402	0.002321136900082406	0.0019175355672535037	0.001063503676697701	0.003298229336862998	0.001739849825137501
189	B*39:01	23.0	19.0	23.0	23.0	15.0	23.0	0.010056478304028933	0.8260869565217391	1.0	1.0	0.6521739130434783	1.0	0.013872135102533172	0.003815656798504239	0.0030100824586614936	0.012422558908127584	0.03031542719851506	0.007665721569056101	0.011777573125304044
190	DRB1*08:03	26.0	26.0	26.0	25.0	22.0	0.0	0.008670150176896221	1.0	1.0	0.9615384615384616	0.8461538461538461		0.015681544028950542	0.007011393852054321	0.0003800188687033006	0.03924501141465997	0.0019141489168802	0.002078084747897801	0.0025196868687585956
191	B*07:05	6.0	5.0	6.0	6.0	3.0	6.0	0.007884366209415503	0.8333333333333334	1.0	1.0	0.5	1.0	0.0036188178528347406	0.004265548356580762	0.00820492758876089	0.022169238212185072	0.0026281601595449984	0.005107440410513008	0.0034389797587458058
192	DRB1*04:06	8.0	8.0	8.0	8.0	4.0	0.0	0.002951867596013955	1.0	1.0	1.0	0.5		0.0048250904704463205	0.0018732228744323654	0.00023994451191629984	0.013873785893309102	0.0003467706471998999	0.0011744341145486009	0.00044141604991799934
193	B*15:09	1.0	1.0	1.0	1.0	0.0	1.0	0.00027344097961033427	1.0	1.0	1.0	0.0	1.0	0.0006031363088057901	0.0003296953291954558	6.630417671660003e-05	8.266016944269993e-05	0.0001300387124887	0.0006682774288458994	0.0002742779432029001
194	B*15:18	5.0	5.0	5.0	5.0	2.0	4.0	0.0038076986178408015	1.0	1.0	1.0	0.4	0.8	0.0030156815440289505	0.0007920170738118511	0.0015157230411585025	0.010819752577563766	0.002981639467453395	0.002702466007044211	0.0023473135488877982
195	C*16:04	3.0	3.0	3.0	3.0	0.0	3.0	0.00082800818413554	1.0	1.0	1.0	0.0	1.0	0.0018094089264173703	0.0009814007422818303	8.147990951460002e-05	0.00016486296927899983	0.00015850296865849996	0.0003022040978894997	0.0013437239386658033
196	A*69:01	2.0	2.0	2.0	2.0	2.0	2.0	0.0015676943326761177	1.0	1.0	1.0	1.0	1.0	0.0012062726176115801	0.00036142171506453754	0.000276102375449301	0.0004938984898048	0.0007538762861072995	0.003251250652396393	0.0018335609064928063
197	A*02:17	1.0	1.0	1.0	1.0	1.0	1.0	0.0008128681104693164	1.0	1.0	1.0	1.0	1.0	0.0006031363088057901	0.00020973180166352636	0.0002038605589410003	8.090138916880018e-05	0.0003187883804669005	0.002541877643837397	0.000659999717396101
198	A*02:24	1.0	1.0	1.0	1.0	1.0	1.0	2.232142838506339e-05	1.0	1.0	1.0	1.0	1.0	0.0006031363088057901	0.0005808148804207267	5.9376813755000025e-06	8.793580397999999e-07	1.08365843086e-05	1.8239161617899994e-05	3.897826929620003e-05
199	DRB1*04:08	4.0	4.0	4.0	4.0	3.0	0.0	0.0023839966209901024	1.0	1.0	1.0	0.75		0.0024125452352231603	2.8548614233057847e-05	0.000582044001432701	0.0008795285706658994	0.0022142506343260965	0.0013825278924228005	0.004049755353855686
200	B*67:01	2.0	2.0	2.0	2.0	2.0	2.0	0.0005690164804977507	1.0	1.0	1.0	1.0	1.0	0.0012062726176115801	0.0006372561371138294	0.00013359792587300004	0.0027585635350541966	8.6692674469e-05	0.0001017183565780999	6.837172533799996e-05
201	B*13:01	16.0	11.0	16.0	16.0	5.0	16.0	0.005464508582675155	0.6875	1.0	1.0	0.3125	1.0	0.009650180940892641	0.004185672358217486	0.00015635903215960062	0.029586252781334872	0.0006354088293928001	0.0001260178719878001	0.00019176030967289995
202	DRB1*12:02	16.0	14.0	16.0	14.0	11.0	0.0	0.01583994886822444	0.875	1.0	0.875	0.6875		0.009650180940892641	0.006189767927331799	0.0028308388592211083	0.0834612870724013	0.0011161681576938006	0.0011798846495470973	0.000300309896899199
203	B*15:12	1.0	1.0	1.0	1.0	0.0	1.0	0.000386695870727218	1.0	1.0	1.0	0.0	1.0	0.0006031363088057901	0.00021644043807857204	1.979229959999997e-06	0.0021209086057789018	1.0836584307500004e-05	1.06868655073e-05	6.901063297799995e-06
204	B*27:04	4.0	3.0	4.0	4.0	1.0	4.0	0.0012965864269755048	0.75	1.0	1.0	0.25	1.0	0.0024125452352231603	0.0011159588082476554	2.0781886980500014e-05	0.007076301698594101	0.00024924143909400007	3.0164729970500053e-05	2.4792615332600014e-05
205	B*15:02	8.0	7.0	8.0	8.0	5.0	8.0	0.007767651907561936	0.875	1.0	1.0	0.625	1.0	0.0048250904704463205	0.002942561437115615	0.0003729929355062	0.04219511231124056	0.0009861287631291993	0.0002756918545279001	0.00011991013165040001
206	A*02:07	30.0	26.0	27.0	30.0	13.0	30.0	0.006155085501390282	0.8666666666666667	0.9	1.0	0.43333333333333335	1.0	0.018094089264173704	0.011939003762783423	2.375075949979999e-05	0.03384898460011978	0.00010836584308500008	4.138886613140003e-05	0.00013100254021839982
207	DRB1*14:03	1.0	1.0	1.0	1.0	1.0	0.0	0.0006053353707982811	1.0	1.0	1.0	1.0		0.0006031363088057901	2.1990619924910394e-06	3.9584597649e-06	0.0032346150796729034	4.334628876899995e-05	4.910541836200018e-06	4.792407468639991e-05
208	B*46:01	37.0	35.0	37.0	36.0	18.0	37.0	0.009627775715385116	0.9459459459459459	1.0	0.972972972972973	0.4864864864864865	1.0	0.022316043425814235	0.01268826771042912	0.00012667068188209997	0.052749559033262075	0.00023840477583379996	0.00018800360099840028	0.00019795853026809994
209	B*54:01	3.0	3.0	3.0	3.0	2.0	3.0	0.0037624126380027575	1.0	1.0	1.0	0.6666666666666666	1.0	0.0018094089264173703	0.0019530037115853872	3.6615752047999986e-05	0.020615976080091348	6.501950495509999e-05	5.822498533479997e-05	8.85637262662e-05
210	C*08:03	2.0	2.0	2.0	2.0	0.0	2.0	0.000901170730687733	1.0	1.0	1.0	0.0	1.0	0.0012062726176115801	0.0003051018869238471	7.292188858229999e-05	0.0023999182070328995	0.004585970407693594	0.0019027359930144975	0.0004174870631608003
211	DRB1*14:05	6.0	6.0	6.0	6.0	3.0	0.0	0.0022581124870391114	1.0	1.0	1.0	0.5		0.0036188178528347406	0.0013607053657956293	2.8698809638399898e-05	0.01232534260683666	7.585602999690009e-05	3.928429961390005e-05	6.632690970579996e-05
212	DQB1*04:01	5.0	2.0	5.0	4.0	0.0	0.0	0.006129874970600686	0.4	1.0	0.8	0.0		0.0030156815440289505	0.0031141934265717357	3.105271932239999e-05	0.046270497923051816	0.0001611171420993002	1.9032102391999993e-05	8.941203425420004e-05
213	A*11:02	8.0	6.0	7.0	7.0	2.0	7.0	0.001513487577980949	0.75	0.875	0.875	0.25	0.875	0.0048250904704463205	0.003311602892465372	8.906534789200016e-06	0.008349312681129624	1.08365843086e-05	1.2627111401199996e-05	2.0447617505399986e-05
214	DRB1*13:12	4.0	4.0	4.0	2.0	3.0	0.0	0.0005795060478586089	1.0	1.0	0.5	0.75		0.0024125452352231603	0.0018330391873645512	1.2864964028799928e-05	0.003176972901441292	1.0836584307500004e-05	1.7537646669500014e-05	6.9010683062e-06
215	B*55:02	7.0	5.0	7.0	7.0	4.0	7.0	0.0024875441716921023	0.7142857142857143	1.0	1.0	0.5714285714285714	1.0	0.004221954161640531	0.0017344099899484285	7.22418595250001e-05	0.013503550998345841	3.25097089794e-05	7.506100092710013e-05	7.70619014515999e-05
216	A*24:08	1.0	1.0	1.0	1.0	0.0	1.0	3.4974079492568995e-05	1.0	1.0	1.0	0.0	1.0	0.0006031363088057901	0.0005681622293132211	1.9792279286e-06	0.0001685608267931002	2.167316647840001e-05	1.05225450976e-05	4.472916169300004e-06
217	B*51:08	1.0	1.0	1.0	1.0	0.0	1.0	0.0010895427547370936	1.0	1.0	1.0	0.0	1.0	0.0006031363088057901	0.0004864064459313035	0.00019902824226369998	0.00042062874557739977	0.0008055297811586996	0.0017627107243914023	0.0014266405524678
218	A*02:03	13.0	13.0	13.0	13.0	9.0	13.0	0.006283885155287779	1.0	1.0	1.0	0.6923076923076923	1.0	0.007840772014475271	0.0015568868591874924	0.00020509744650700054	0.03441584239966617	0.0006827046440143997	0.00013048011649670045	6.313782080979993e-05
219	C*04:03	2.0	2.0	2.0	2.0	2.0	2.0	0.002331534624956349	1.0	1.0	1.0	1.0	1.0	0.0012062726176115801	0.0011252620073447688	0.00013923035812770054	0.01696822923781904	0.0008191880300638997	0.0002434244624755003	0.00015932215986209954
220	B*40:06	2.0	2.0	2.0	2.0	1.0	2.0	0.008976852363434259	1.0	1.0	1.0	0.5	1.0	0.0012062726176115801	0.0077705797458226785	0.0006155716262246989	0.04641502738130041	0.003825074379401011	0.001196555316494697	0.0005347268291763999
221	C*01:03	1.0	1.0	1.0	1.0	1.0	1.0	7.52270218387679e-05	1.0	1.0	1.0	1.0	1.0	0.0006031363088057901	0.0005279092869670222	0.0	0.0005170364582991001	0.0	2.4812079482999997e-06	1.5622467451900004e-05
222	B*15:11	2.0	2.0	2.0	2.0	0.0	2.0	0.0009741785353372936	1.0	1.0	1.0	0.0	1.0	0.0012062726176115801	0.00023209408227428652	1.6823443103199963e-05	0.005307692571601019	3.901170350699999e-06	3.9985829633899975e-05	2.2875995057500004e-05
223	B*15:25	1.0	1.0	1.0	1.0	0.0	1.0	0.0016201028355752776	1.0	1.0	1.0	0.0	1.0	0.0006031363088057901	0.0010169665267694876	0.00011677452299300005	0.00869769428730388	0.0003142609223912998	0.00012767410606549993	1.8789347588000004e-05
224	A*02:10	1.0	1.0	1.0	1.0	1.0	1.0	0.00012369354136422506	1.0	1.0	1.0	1.0	1.0	0.0006031363088057901	0.000479442767441565	0.0	0.0006815641023518996	0.0	7.015062739999997e-07	2.4281541131000005e-06
225	B*15:27	1.0	1.0	1.0	1.0	0.0	1.0	0.0005844977003996567	1.0	1.0	1.0	0.0	1.0	0.0006031363088057901	1.8638608406133382e-05	3.958459842499986e-06	0.0032180030585838	2.16731685693e-05	5.612050194300011e-06	9.201423542199999e-06
226	B*38:02	4.0	4.0	4.0	4.0	1.0	4.0	0.005620411205534367	1.0	1.0	1.0	0.25	1.0	0.0024125452352231603	0.0032078659703112067	0.00011578484209439999	0.030605172306616867	0.0006176851831275994	0.00027779851374149975	8.703017630319988e-05
227	A*24:04	1.0	1.0	1.0	1.0	1.0	1.0	1.5310521848232877e-05	1.0	1.0	1.0	1.0	1.0	0.0006031363088057901	0.0005878257869575572	0.0	7.650450952999998e-05	0.0	0.0	3.450529292399998e-06
228	C*03:36	1.0	1.0	1.0	0.0	1.0	0.0	1.6579942730188917e-06	1.0	1.0	0.0	1.0	0.0	0.0006031363088057901	0.0006014783145327712	0.0	1.2954739358300003e-05	0.0	0.0	0.0
229	DRB1*14:07	1.0	1.0	1.0	1.0	0.0	0.0	0.000565577163515139	1.0	1.0	1.0	0.0		0.0006031363088057901	3.755914529065109e-05	5.937688334719999e-05	0.0012498498230748996	0.0002275682698635	0.0012308804562762997	0.00023029133991060016
230	B*40:04	3.0	3.0	3.0	3.0	1.0	3.0	0.00032268810740959436	1.0	1.0	1.0	0.3333333333333333	1.0	0.0018094089264173703	0.001486720819007776	4.156382905579999e-05	7.034907123999998e-06	5.41829215431e-05	0.0016895508710587995	1.8530652765700004e-05
231	B*35:11	2.0	2.0	2.0	2.0	1.0	2.0	7.885812470981245e-05	1.0	1.0	1.0	0.5	1.0	0.0012062726176115801	0.0011274144929017678	4.8491076200299977e-05	1.494912491719998e-05	6.50195058516e-05	0.00035075302411349937	7.667842837599997e-06
232	A*02:20	2.0	1.0	2.0	0.0	0.0	2.0	0.00023265398606134297	0.5	1.0	0.0	0.0	1.0	0.0012062726176115801	0.0009736186315502371	2.5729989136199987e-05	0.0004182004042306999	0.00010836583822390004	0.0005717840268362996	0.0001055684829666
233	B*35:43	10.0	9.0	10.0	10.0	6.0	6.0	0.0014496006036515347	0.9	1.0	1.0	0.6	0.6	0.006031363088057901	0.004581762484406366	0.00019099562756619962	2.6380889019600007e-05	0.000726051003065	0.007631990937317801	4.5879335900900044e-05
234	B*39:11	5.0	4.0	5.0	5.0	3.0	5.0	0.00024926938407119514	0.8	1.0	1.0	0.6	1.0	0.0030156815440289505	0.002766412159957755	2.0781913889400008e-05	0.0	0.00014087559601219998	0.0013313202635231005	5.8786886621e-06
235	A*02:22	2.0	2.0	2.0	2.0	2.0	2.0	0.0004686629153209867	1.0	1.0	1.0	1.0	1.0	0.0012062726176115801	0.0007376097022905935	0.00012246465529019992	1.9345999457799995e-05	0.0001300389437345001	0.0021943603462075043	0.00010156839727839998
236	B*39:08	1.0	0.0	1.0	1.0	1.0	1.0	0.0005690655942264635	0.0	1.0	1.0	1.0	1.0	0.0006031363088057901	3.407071457932657e-05	3.166766091149997e-05	1.5828540965700002e-05	0.0004334632652977	0.003028695147720801	1.2290659115999987e-05
237	B*48:02	1.0	1.0	1.0	1.0	0.0	1.0	0.0001603552992187348	1.0	1.0	1.0	0.0	1.0	0.0006031363088057901	0.00044278100958705527	3.661574650290003e-05	1.7587272399999923e-06	5.4182921542999995e-05	0.0008277825614812005	7.5400613627e-06
238	B*18:05	1.0	1.0	1.0	0.0	0.0	1.0	2.540795798281988e-05	1.0	1.0	0.0	0.0	1.0	0.0006031363088057901	0.0005777283508229702	1.979229959999996e-06	1.758727242e-06	0.0	3.577681998840001e-05	4.038405522030002e-05
239	B*15:20	1.0	1.0	1.0	1.0	0.0	1.0	1.9939885268421974e-05	1.0	1.0	1.0	0.0	1.0	0.0006031363088057901	0.0005831964235373681	7.916919843e-06	8.793636175000015e-07	0.0	9.680783841530005e-05	2.1725599980999996e-06
240	A*30:10	1.0	1.0	1.0	0.0	0.0	1.0	0.00020249020882144914	1.0	1.0	0.0	0.0	1.0	0.0006031363088057901	0.00040064609998434096	3.1667662241499994e-05	8.793636224e-07	1.0836584308500008e-05	0.0010383250914415005	2.07051226717e-05
241	A*02:04	3.0	3.0	3.0	3.0	0.0	3.0	0.00041176226740135825	1.0	1.0	1.0	0.0	1.0	0.0018094089264173703	0.0013976466590160121	6.927302770240002e-05	2.1984090553e-06	0.00010836883070929998	0.002160709304978603	1.67414869228e-05
242	A*02:147	1.0	1.0	1.0	0.0	0.0	0.0	6.332279608050652e-07	1.0	1.0	0.0	0.0	0.0	0.0006031363088057901	0.000602503080844985	0.0	0.0	0.0	3.5075269983999992e-06	0.0
243	DRB1*04:10	1.0	1.0	1.0	1.0	1.0	0.0	0.0010144033536415506	1.0	1.0	1.0	1.0		0.0006031363088057901	0.00041126704483576053	0.00015683494784519996	0.0030543266345630996	0.001614650738722602	0.0020980849893024013	6.325978641109998e-05
244	B*35:10	2.0	2.0	2.0	0.0	1.0	2.0	7.318065929572804e-05	1.0	1.0	0.0	0.5	1.0	0.0012062726176115801	0.0011330919583158522	9.896149800000008e-07	1.7587193624999975e-06	1.970288056e-06	0.00038643438952850007	6.389876998300001e-06
245	DRB1*07:11	1.0	1.0	1.0	0.0	0.0	0.0	5.3083173955847926e-06	1.0	1.0	0.0	0.0		0.0006031363088057901	0.0005978279914102052	0.0	0.0	0.0	2.87617572451e-05	2.5559527750000017e-07
246	B*41:04	1.0	0.0	1.0	0.0	0.0	0.0	4.950430101313686e-07	0.0	1.0	0.0	0.0	0.0	0.0006031363088057901	0.0006026412657956587	2.968844691e-06	0.0	0.0	0.0	0.0
247	DRB1*13:27	1.0	1.0	1.0	1.0	1.0	0.0	5.997402396955848e-06	1.0	1.0	1.0	1.0		0.0006031363088057901	0.0005971389064088343	2.47402914895e-05	2.638090865000011e-06	0.0	3.647816796000001e-07	2.9393444521999704e-06
248	A*24:07	1.0	1.0	1.0	1.0	1.0	1.0	0.004222641554115722	1.0	1.0	1.0	1.0	1.0	0.0006031363088057901	0.003619505245309932	0.0005164144272801009	0.022388518406419596	0.00040095357542489985	0.00031011983866549987	0.00010973420378869951
249	B*15:04	1.0	1.0	1.0	1.0	0.0	1.0	0.0002515043565221181	1.0	1.0	1.0	0.0	1.0	0.0006031363088057901	0.000351631952283672	4.354304875210004e-05	2.46221788758e-05	0.00023840481389110003	0.0012743136072897966	1.1118383496900008e-05
