# Supplementary material for: Benchmarking freely available HLA typing algorithms across varying genes, coverages and typing resolutions
Source: Front Immunol. 2022 Nov 8;13:987655. doi: 10.3389/fimmu.2022.987655 (PMC9679531; doi:10.3389/fimmu.2022.987655)
Supplement: Supplementary file 4 [file Table_4.csv]

	Kourami typing accuracy	HLA-LA typing accuracy	Hisatgenotype typing accuracy	Optitype typing accuracy	Number of unique alleles	Number of Alleles
Rare	0.8857142857142857	1.0	0.6142857142857143	0.9206349206349206	47	70
Common	0.8367396593673966	0.9626520681265207	0.890632603406326	0.9877825290164935	203	8220
