# Supplementary material for: Benchmarking freely available HLA typing algorithms across varying genes, coverages and typing resolutions
Source: Front Immunol. 2022 Nov 8;13:987655. doi: 10.3389/fimmu.2022.987655 (PMC9679531; doi:10.3389/fimmu.2022.987655)
Supplement: Supplementary file 5 [file Table_5.csv]

	Kourami	Kourami	Kourami	Kourami	HLA-LA	HLA-LA	HLA-LA	HLA-LA	Optitype	Optitype	Optitype	Optitype	Hisatgenotype	Hisatgenotype	Hisatgenotype	Hisatgenotype	STC-seq	STC-seq	STC-seq	STC-seq
	EUR	AFR	AMR	EAS	EUR	AFR	AMR	EAS	EUR	AFR	AMR	EAS	EUR	AFR	AMR	EAS	EUR	AFR	AMR	EAS
A	0.8573529411764705	0.8636363636363636	0.8756218905472637	0.801980198019802	0.9367647058823529	0.9411764705882353	0.917910447761194	0.8910891089108911	0.9941176470588236	0.9919786096256684	0.9875621890547264	0.9702970297029703	0.8220588235294117	0.8770053475935828	0.7562189054726368	0.7623762376237624	0.5294117647058824	0.6524064171122995	0.39303482587064675	0.4504950495049505
B	0.7661764705882353	0.7058823529411765	0.845771144278607	0.8564356435643564	0.9764705882352941	0.9705882352941176	0.9850746268656716	0.9900990099009901	0.9911764705882353	0.9652406417112299	0.9701492537313433	1.0	0.925	0.9438502673796791	0.9228855721393034	0.9603960396039604	0.49411764705882355	0.5588235294117647	0.35323383084577115	0.44554455445544555
C	0.8191176470588235	0.7352941176470589	0.9054726368159204	0.8663366336633663	0.961764705882353	0.9625668449197861	0.9900497512437811	0.9851485148514851	0.9882352941176471	0.9946524064171123	0.9925373134328358	0.9851485148514851	0.9367647058823529	0.9278074866310161	0.9303482587064676	0.9108910891089109	0.47058823529411764	0.5721925133689839	0.3482587064676617	0.4207920792079208
DRB1	0.9676470588235294	0.9545454545454546	0.9676616915422885	0.9603960396039604	0.9794117647058823	0.9759358288770054	0.9751243781094527	0.9900990099009901	0.0	0.0	0.0	0.0	0.9044117647058824	0.8262032085561497	0.8955223880597015	0.9158415841584159	0.6411764705882353	0.7780748663101604	0.48507462686567165	0.5891089108910891
DQB1	0.725	0.8716577540106952	0.8805970149253731	0.39603960396039606	0.9573529411764706	0.9812834224598931	0.972636815920398	0.8861386138613861	0.0	0.0	0.0	0.0	0.8838235294117647	0.9679144385026738	0.927860696517413	0.7722772277227723	0.46176470588235297	0.7433155080213903	0.4427860696517413	0.1485148514851485
HLA-I	0.8142156862745098	0.768270944741533	0.8756218905472637	0.8415841584158416	0.9583333333333334	0.9581105169340464	0.9643449419568823	0.9554455445544554	0.9911764705882353	0.983957219251337	0.9834162520729685	0.9851485148514851	0.8946078431372549	0.9162210338680927	0.8698175787728026	0.8778877887788779	0.4980392156862745	0.5944741532976827	0.3648424543946932	0.4389438943894389
HLA-II	0.8463235294117647	0.9131016042780749	0.9241293532338308	0.6782178217821783	0.9683823529411765	0.9786096256684492	0.9738805970149254	0.9381188118811881	0.0	0.0	0.0	0.0	0.8941176470588236	0.8970588235294118	0.9116915422885572	0.844059405940594	0.5514705882352942	0.7606951871657754	0.4639303482587065	0.3688118811881188
Total	0.8270588235294117	0.8262032085561497	0.8950248756218906	0.7762376237623763	0.9623529411764706	0.9663101604278075	0.9681592039800995	0.9485148514851485	0.5947058823529412	0.5903743315508021	0.5900497512437811	0.5910891089108911	0.8944117647058824	0.9085561497326203	0.8865671641791045	0.8643564356435643	0.5194117647058824	0.6609625668449198	0.4044776119402985	0.41089108910891087
